# Supplementary material for: Novel Cytochrome P450-3A4 Enzymatic Nanobiosensor for Lapatinib (a Breast Cancer Drug) Developed on a Poly(anilino-co-4-aminobenzoic Acid-Green-Synthesised Indium Nanoparticle) Platform
Source: Biosensors (Basel). 2023 Sep 21;13(9):897. doi: 10.3390/bios13090897 (PMC10527071; doi:10.3390/bios13090897)
Supplement: Supplementary file 1 [file biosensors-13-00897-s001.zip]

Archive with 1 entries (1 files):
- biosensors-2544649-supplementary.pdf
